# Supplementary material for: Hsa-miR-155-5p Up-Regulation in Breast Cancer and Its Relevance for Treatment With Poly[ADP-Ribose] Polymerase 1 (PARP-1) Inhibitors
Source: Front Oncol. 2020 Aug 12;10:1415. doi: 10.3389/fonc.2020.01415 (PMC7435065; doi:10.3389/fonc.2020.01415)
Supplement: Supplemental Table 1 — Clinicopathological characteristics of the CSS patient cohort (n = 283). [file Table_1.xlsx]

## Sheet: Supplemental Table 1
Supplemental Table 1. Clinicopathological characteristics of the CSS patient cohort (n=283)
	Category	N	%
Menopause	NO	85	30,04
	YES	198	69,96
Histotype	No Special Type (NST) (former Invasive Ductal carcinoma)	257	90,81
	NST+ILC	5	1,77
	Invasive Lobular Carcinoma (ILC)	21	7,42
Site	Bilateral	2	0.71
	Right	133	47.00
	Left	148	52,29
Tumour	T1	75	26.05
	T2	142	50.18
	T3	20	7.07
	T4	46	16.25
Lymph node	N0	106	37.46
	N1	100	35.33
	N2	33	11.66
	N3	44	15.55
Metastases	M0	268	94.7
	M1	15	5.3
Pathological Stage	Stage 1	42	14.84
	Stage 2A	98	34.63
	Stage 2B	45	15.9
	Stage 3A	23	8.13
	Stage 3B	29	10.25
	Stage 3C	31	10.95
	Stage 4	15	5.3
Grade	1	26	9.19
	2	124	43.81
	3	103	36.4
	Missing values	30	10.6
Estrogen Receptor	NEG	69	24.38
	POS	214	75.62
Progesterone Receptor	NEG	85	30.04
	POS	198	69.96
HER2neu	AMP	64	22.61
	NEG	197	69.62
	Missing values	22	7.77
Surrogate Molecular Classification	HER2	34	12.01
	LUMA	94	33.21
	LUMB	98	34.62
	TNEG	36	12.72
	Missing values	21	7.42

## Sheet: Supplemental Table 2
Supplemental Table 2. Clinicopathological characteristics of the TCGA-BRCA dataset (n=1095)
Variable	Category	N	%
Histotype	No Special Type (NST) (former Invasive Ductal carcinoma)	784	71
	Invasive Lobular Carcinoma (ILC)	202	18
	NST+ILC	30	3
	Other	78	7
	Missing values	1	1
Tumour	T1	281	25
	T2	634	58
	T3	138	12
	T4	40	4
	Missing values	2	1
Lymph node	N0	516	47
	N1	363	33
	N2	120	11
	N3	77	7
	Missing values	19	2
Pathological Stage	Stage 1	193	18
	Stage 2	620	56
	Stage 3	249	23
	Stage 4	20	2
	Missing values	13	1
Estrogen Receptor	NEG	238	22
	POS	806	73
	Missing values	51	5
Progesterone Receptor	NEG	344	31
	POS	697	64
	Missing values	54	5
HER2neu	Amplified	73	7
	Not amplified	31	3
	Missing values	991	90
Molecular Classification	Luminal A	228	21
	Luminal B	122	11
	Her2	56	5
	Basal-like	91	8
	Normal-like	8	1
	Missing values	590	54

## Sheet: Supplemental Table 3 
	Supplemental Table 3. Univariable Cox Regression survival analysis evaluating two different Ki-67 cut-off to estimate di risk of disease progression, metastases developmnet and death in ER positive breast cancer patients.
	Group	Outcome	N.total	N.events	Cut-offs	HR (95%CI) - group1 vs. group2	p-value
	Group1: ER+ AND HER2- AND Ki-67<20% vs. Group2: ER+ AND (HER2+ OR Ki-67≥20%)	OS	148	11	0.2	0.33 (0.04-2.57)	0.289
		PFS	146	27	0.2	1.1 (0.44-2.74)	0.837
		MFS	147	30	0.2	0.76 (0.29-1.98)	0.573
	Group1: ER+ AND HER2- AND Ki-67<30% vs. Group2: ER+ AND (HER2+ OR Ki-67≥30%)	OS	148	11	0.3	0.11 (0.01-0.87)	0.037
		PFS	146	27	0.3	0.38 (0.16-0.9)	0.029
		MFS	147	30	0.3	0.34 (0.14-0.79)	0.012

## Sheet: Supplemental Table 4
Supplemental Table 4. Associations between tumour clinicopathological characteristics and miR-155-5p expression in the CSS cohort
Clinical variable	Category	N	miR-155-5p median (IQR)	p-value using log expressions
Menopause	NO	85	14.83 (8.7 - 27.91 )	0.3169
	YES	198	16.88 (9.29 - 28.94 )
Tumour Histotype	No Special Type (NST) (former Invasive Ductal Carcinoma)	257	16.91 (9.45 - 29.43 )	0.0517
	NST+ILC	5	13.71 (12.03 - 15.11 )
	Invasive Lobular Carcinoma (ILC)	21	9.41 (7.57 - 17.71 )
Tumour (T)	T1	75	13.47 (7.92 - 22.93 )	0.046
	T2	142	17.65 (10.17 - 30.05 )
	T3	20	11.6 (6.42 - 24.96 )
	T4	46	20.24 (8.94 - 27.67 )
Lymph node (N)	N0	106	15.05 (8.87 - 28.04 )	0.1512
	N1	100	18.49 (10.31 - 30.4 )
	N2	33	13.55 (7.19 - 22.87 )
	N3	44	14.66 (9.61 - 24.57 )
Metastases	M0	268	16.32 (9.07 - 28.94 )	0.2461
	M1	15	13.71 (9.54 - 21.56 )
Pathological stage	Stage 1	42	13.56 (7.72 - 22.98 )	0.0618
	Stage 2A	98	16.45 (9.07 - 29.54 )
	Stage 2B	45	19.44 (13.99 - 32.61 )
	Stage 3A	23	13.64 (6.42 - 26.17 )
	Stage 3B	29	21.35 (7.68 - 25.19 )
	Stage 3C	31	14.66 (8.92 - 24.57 )
	Stage 4	15	13.71 (9.54 - 21.56 )
Grade	G1	26	13.3 (8.23 - 23.59 )	0.0007
	G2	124	13.78 (7.7 - 23.02 )
	G3	103	22.55 (11.9 - 34.22 )
Estrogen Receptor	neg	69	22.22 (13.3 - 34.22 )	0.0002
	pos	214	14.47 (8.68 - 24.5 )
Progesterone Receptor	neg	85	19.64 (12.06 - 32.49 )	<.0001
	pos	198	13.62 (8.37 - 23.64 )
HER2neu	AMP	64	20.11 (12.06 - 29.54 )	0.2143
	NEG	197	15.45 (8.6 - 28.44 )
Surrogate Molecular Classification	HER2	34	27.2 (14.66 - 34.22 )	0.0008
	LUMA	94	13.98 (8.52 - 21.91 )
	LUMB	98	14.7 (8.51 - 25.42 )
	TNEG	36	18.1 (12.22 - 40.44 )
Age		281	-0.033	0.5762
Tumour (cm)		280	0.023	0.7052
KI-67		262	0.215	0.0005
ERC		281	-0.243	<.0001
PgR		281	-0.24	<.0001

## Sheet: Supplemental Table 5
Supplemental Table 5. Associations between tumour clinicopathological characteristics and miR-155-5p expression in the TCGA-BRCA dataset.
Clinical variable	Category	N	miR-155 median (IQR)	p-value
Menopause	NO	261	299.97 (188.16-525.83)	0.477
	YES	693	313.14 (185.42-547.32)
Tumour Histotype	No Special Type (NST) (former Invasive Ductal Carcinoma)	784	335,25 (204.59-626.18)	<.0005
	NST+ILC	30	230.20 (187.13-337.54)
	Invasive Lobular Carcinoma (ILC)	200	261.24 (153.91-398.14)
Tumour (T)	T1	279	299.97 (189.64-518.13)	0.026
	T2	620	326.64 (193.13-582-53)
	T3	135	265.08 (159.76-430.74)
	T4	40	289.62 (159.06-455.40)
Lymph node (N)	N0	508	307.06 (191.45-600,56)	0,124
	N1	356	295.11 (175.34-498.07)
	N2	118	385.27 (214.51-568,58)
	N3	75	286.27 (166.20-459.13)
Metastases	M0	912	311,07 (192,05-559,97)	0.401
	M1	21	286.46 (142.83-627.84)
Pathological Stage	Stage 1	193	292.11 (180.56-500,78)	0.680
	Stage 2	620	309.89 (191.48-577.84)
	Stage 3	249	310.18 (178.34-502.47)
	Stage 4	20	306.34 (152.41-653,77)
Grade	No data available
PAM50 Classification	HER2	56	424.2 (0-923.57)	<.0005
	Luminal A	228	244.75 (12.77-477.43)
	Luminal B	122	298.78 (0-645.35)
	Basal-like	91	696.58 (0-1720.93)
	Normal-like	8	872.43 (0-1802.183)
Age		1082	-1.12	<.0005
Ki-67		1071	0.302	<.0005
HER2		103	0.06	0.950
ERC		1027	-3.51	<.0005
PgR		1024	-2,31	<.0005

## Sheet: Supplemental Table 6
Supplemental Table 6. Number of SNPs and indel detected according to gene and variant type.
Hugo_Symbol	Variant_Classification	Count variants	Count individuals
ARID1A	Frame_Shift_Del	10	9
ARID1A	Frame_Shift_Ins	3	3
ARID1A	Missense_Mutation	13	13
ARID1A	Nonsense_Mutation	14	14
ARID1A	Splice_Site	3	3
ATM	Frame_Shift_Ins	1	1
ATM	Missense_Mutation	15	15
ATM	Nonsense_Mutation	5	5
ATM	Splice_Site	2	2
ATRX	Frame_Shift_Del	2	2
ATRX	Missense_Mutation	28	22
ATRX	Nonsense_Mutation	3	3
ATRX	Splice_Site	1	1
BAP1	Frame_Shift_Del	1	1
BAP1	Frame_Shift_Ins	1	1
BAP1	Missense_Mutation	9	9
BAP1	Nonsense_Mutation	1	1
BLM	Frame_Shift_Del	1	1
BLM	Missense_Mutation	15	14
BLM	Nonsense_Mutation	1	1
BRCA1	Frame_Shift_Del	4	4
BRCA1	Missense_Mutation	12	12
BRCA1	Nonsense_Mutation	5	5
BRCA1	Splice_Site	2	2
BRCA2	Frame_Shift_Del	5	5
BRCA2	Missense_Mutation	18	14
BRCA2	Nonsense_Mutation	3	3
BRCA2	Splice_Site	1	1
BRIP1	Frame_Shift_Ins	1	1
BRIP1	Missense_Mutation	9	9
BRIP1	Nonsense_Mutation	1	1
BRIP1	Splice_Site	1	1
CHEK1	Missense_Mutation	2	2
CHEK2	Missense_Mutation	6	6
CHEK2	Nonsense_Mutation	1	1
FANCA	Missense_Mutation	8	7
FANCD2	Frame_Shift_Ins	1	1
FANCD2	Missense_Mutation	8	8
FANCD2	Nonsense_Mutation	2	2
FANCE	Missense_Mutation	3	3
FANCF	Frame_Shift_Ins	1	1
FANCF	Missense_Mutation	2	2
FANCG	Missense_Mutation	3	3
FANCL	Missense_Mutation	1	1
FANCL	Splice_Site	1	1
NBN	Missense_Mutation	5	5
NBN	Nonsense_Mutation	1	1
PALB2	Missense_Mutation	5	5
PALB2	Nonsense_Mutation	1	1
RAD50	Frame_Shift_Ins	1	1
RAD50	Missense_Mutation	8	7
RAD50	Nonsense_Mutation	1	1
RAD51	Missense_Mutation	2	2
RAD51B	Missense_Mutation	2	2
RAD51B	Splice_Site	1	1
WRN	Frame_Shift_Del	1	1
WRN	Missense_Mutation	8	6

## Sheet: Supplemental Table 7 
Supplemental Table 7. List of SNPs and indel mutations detected in Homologous Recombination genes and their putative functional consequences.
Hugo_Symbol	Chromosome	Start_Position	End_Position	Consequence	HGVSc	HGVSp	Exon_Number	Impact	COSMIC
ARID1A	chr1	26780193	26780194	frameshift_variant	c.6299_6306dupAGGACCCC	p.Phe2103ArgfsTer35	20/20	HIGH
ARID1A	chr1	26766268	26766268	missense_variant	c.2780G>C	p.Gly927Ala	9/20	MODERATE
ARID1A	chr1	26779863	26779863	stop_gained	c.5965C>T	p.Arg1989Ter	20/20	HIGH	COSM51425
ARID1A	chr1	26761403	26761412	frameshift_variant	c.2182_2191delCCACCCAGTG	p.Pro728AlafsTer11	6/20	HIGH
ARID1A	chr1	26761402	26761411	frameshift_variant	c.2180_2189delGGCCACCCAG	p.Arg727LeufsTer12	6/20	HIGH	COSM4773729
ARID1A	chr1	26763095	26763095	missense_variant	c.2542C>T	p.Pro848Ser	8/20	MODERATE	COSM426006
ARID1A	chr1	26779989	26779990	stop_gained;frameshift_variant	c.6092dupA	p.Tyr2031Ter	20/20	HIGH
ARID1A	chr1	26732746	26732753	frameshift_variant	c.1875_1882delAGAAGATA	p.Gln625HisfsTer14	4/20	HIGH
ARID1A	chr1	26772540	26772540	frameshift_variant	c.3448delA	p.Thr1150ProfsTer11	13/20	HIGH	COSM5214440
ARID1A	chr1	26731443	26731443	stop_gained	c.1642C>T	p.Gln548Ter	3/20	HIGH	COSM51474
ARID1A	chr1	26779863	26779863	stop_gained	c.5965C>T	p.Arg1989Ter	20/20	HIGH	COSM51425
ARID1A	chr1	26773716	26773716	stop_gained;splice_region_variant	c.4003C>T	p.Arg1335Ter	16/20	HIGH	COSM907723
ARID1A	chr1	26779645	26779645	missense_variant	c.5747C>G	p.Ser1916Cys	20/20	MODERATE	COSM426009
ARID1A	chr1	26771328	26771328	splice_donor_variant	c.3406+2T>G			HIGH
ARID1A	chr1	26780173	26780195	frameshift_variant	c.6278_6300delTTTGCCCTTCAGCTGAAGCCCAG	p.Val2093GlyfsTer49	20/20	HIGH
ARID1A	chr1	26732716	26732716	frameshift_variant	c.1848delC	p.Ser617GlnfsTer2	4/20	HIGH	COSM5232762
ARID1A	chr1	26731189	26731189	missense_variant	c.1388G>T	p.Gly463Val	3/20	MODERATE
ARID1A	chr1	26761389	26761389	stop_gained	c.2167C>T	p.Gln723Ter	6/20	HIGH	COSM170579
ARID1A	chr1	26780644	26780645	frameshift_variant	c.6747dupA	p.Glu2250ArgfsTer28	20/20	HIGH	COSM1473820
ARID1A	chr1	26774759	26774759	missense_variant	c.4532G>A	p.Arg1511Lys	18/20	MODERATE	COSM3804820
ARID1A	chr1	26780325	26780325	missense_variant	c.6427C>T	p.Arg2143Cys	20/20	MODERATE	COSM1473819
ARID1A	chr1	26729690	26729690	stop_gained	c.1177C>T	p.Gln393Ter	2/20	HIGH	COSM51446
ARID1A	chr1	26779732	26779732	missense_variant	c.5834C>T	p.Pro1945Leu	20/20	MODERATE
ARID1A	chr1	26766318	26766318	stop_gained	c.2830C>T	p.Gln944Ter	9/20	HIGH	COSM130413
ARID1A	chr1	26779872	26779872	missense_variant	c.5974T>C	p.Ser1992Pro	20/20	MODERATE	COSM1473818
ARID1A	chr1	26771251	26771251	missense_variant	c.3331G>A	p.Glu1111Lys	12/20	MODERATE
ARID1A	chr1	26775118	26775118	stop_gained	c.4891C>T	p.Gln1631Ter	18/20	HIGH	COSM907732
ARID1A	chr1	26772987	26772987	missense_variant;splice_region_variant	c.3715G>A	p.Ala1239Thr	14/20	MODERATE	COSM426008
ARID1A	chr1	26731383	26731383	stop_gained	c.1582C>T	p.Gln528Ter	3/20	HIGH	COSM426004
ARID1A	chr1	26779739	26779739	missense_variant	c.5841G>T	p.Gln1947His	20/20	MODERATE	COSM1473817
ARID1A	chr1	26731383	26731383	stop_gained	c.1582C>T	p.Gln528Ter	3/20	HIGH	COSM426004
ARID1A	chr1	26766367	26766368	splice_donor_variant	c.2878+2_2878+3insTT			HIGH
ARID1A	chr1	26766456	26766456	splice_acceptor_variant	c.2879-1G>A			HIGH	COSM3704482
ARID1A	chr1	26780007	26780007	stop_gained	c.6109C>T	p.Gln2037Ter	20/20	HIGH	COSM328012
ARID1A	chr1	26767964	26767965	frameshift_variant	c.3164_3165delAT	p.Tyr1055CysfsTer49	11/20	HIGH
ARID1A	chr1	26773449	26773449	missense_variant	c.3819G>A	p.Met1273Ile	15/20	MODERATE	COSM3804819
ARID1A	chr1	26780065	26780065	missense_variant	c.6167T>G	p.Leu2056Arg	20/20	MODERATE
ARID1A	chr1	26763217	26763218	frameshift_variant	c.2664_2665insCCTCACTCTGTTGCCTA	p.Gly889ProfsTer6	8/20	HIGH
ARID1A	chr1	26774768	26774768	frameshift_variant	c.4541delC	p.Thr1514ArgfsTer13	18/20	HIGH	COSM2235520
ARID1A	chr1	26774995	26774995	frameshift_variant	c.4771delC	p.Leu1591CysfsTer21	18/20	HIGH	COSM5202318
ARID1A	chr1	26761067	26761067	stop_gained	c.2132C>G	p.Ser711Ter	5/20	HIGH	COSM3804818
ARID1A	chr1	26772551	26772551	frameshift_variant	c.3459delC	p.Met1154TrpfsTer7	13/20	HIGH	COSM5226879
ARID1A	chr1	26731236	26731236	stop_gained	c.1435C>T	p.Gln479Ter	3/20	HIGH	COSM332817
ATM	chr11	108299785	108299785	missense_variant	c.5077G>A	p.Asp1693Asn	34/63	MODERATE	COSM1474990;COSM428361
ATM	chr11	108289784	108289811	splice_donor_variant;coding_sequence_variant;intron_variant	c.4420_4436+11delCACTATATCAACCAAAGGTAAATAACAT		29/63	HIGH
ATM	chr11	108310284	108310284	missense_variant	c.5887G>T	p.Asp1963Tyr	39/63	MODERATE
ATM	chr11	108347318	108347318	missense_variant	c.8624A>G	p.Asn2875Ser	59/63	MODERATE	COSM1183938;COSM1183939
ATM	chr11	108258996	108258996	missense_variant	c.2387A>C	p.Asn796Thr	16/63	MODERATE	COSM1474985;COSM428358
ATM	chr11	108316010	108316010	splice_acceptor_variant	c.6096-1G>A			HIGH	COSM1133924;COSM428362
ATM	chr11	108365208	108365208	stop_gained	c.8977C>T	p.Arg2993Ter	62/63	HIGH	COSM1474997;COSM428365
ATM	chr11	108253839	108253839	missense_variant	c.1924G>A	p.Glu642Lys	13/63	MODERATE	COSM1474983;COSM1474984
ATM	chr11	108253898	108253899	frameshift_variant	c.1988dupT	p.Leu663PhefsTer42	13/63	HIGH	COSM5831656;COSM5831657
ATM	chr11	108335851	108335851	missense_variant	c.8158G>A	p.Asp2720Asn	56/63	MODERATE	COSM1133926;COSM428364
ATM	chr11	108343292	108343292	missense_variant	c.8339T>G	p.Leu2780Arg	57/63	MODERATE	COSM1474995;COSM1474996
ATM	chr11	108365476	108365476	stop_gained	c.9139C>T	p.Arg3047Ter	63/63	HIGH	COSM1152251;COSM21624
ATM	chr11	108365208	108365208	stop_gained	c.8977C>T	p.Arg2993Ter	62/63	HIGH	COSM1474997;COSM428365
ATM	chr11	108312485	108312485	missense_variant	c.5993G>A	p.Gly1998Glu	40/63	MODERATE	COSM1196601;COSM1196602
ATM	chr11	108330234	108330234	missense_variant	c.7328G>A	p.Arg2443Gln	50/63	MODERATE	COSM1474994;COSM20404
ATM	chr11	108325542	108325542	stop_gained;splice_region_variant	c.6805C>T	p.Gln2269Ter	46/63	HIGH	COSM1474992;COSM1474993
ATM	chr11	108256236	108256236	missense_variant	c.2146G>C	p.Val716Leu	14/63	MODERATE	COSM3808277;COSM3808278
ATM	chr11	108249001	108249001	missense_variant	c.1134T>G	p.Ser378Arg	9/63	MODERATE	COSM1474980;COSM428357
ATM	chr11	108330216	108330216	missense_variant;splice_region_variant	c.7310A>G	p.Tyr2437Cys	50/63	MODERATE	COSM3808279;COSM3808280
ATM	chr11	108293460	108293460	missense_variant	c.4759C>A	p.Pro1587Thr	31/63	MODERATE
ATM	chr11	108289078	108289078	missense_variant	c.4211T>G	p.Ile1404Ser	28/63	MODERATE
ATM	chr11	108343351	108343351	stop_gained	c.8398C>T	p.Gln2800Ter	57/63	HIGH
ATM	chr11	108256302	108256302	missense_variant	c.2212G>A	p.Glu738Lys	14/63	MODERATE	COSM5024937;COSM5024938
ATRX	chrX	77681811	77681811	missense_variant	c.3445A>G	p.Ile1149Val	9/35	MODERATE
ATRX	chrX	77684087	77684087	missense_variant	c.1169G>A	p.Arg390His	9/35	MODERATE
ATRX	chrX	77684051	77684051	missense_variant	c.1205T>A	p.Ile402Asn	9/35	MODERATE	COSM458082;COSM458083
ATRX	chrX	77557501	77557501	missense_variant	c.6649G>A	p.Asp2217Asn	30/35	MODERATE	COSM3845393;COSM3845394
ATRX	chrX	77557561	77557561	missense_variant	c.6589C>T	p.Arg2197Cys	30/35	MODERATE	COSM458069;COSM458070
ATRX	chrX	77682570	77682570	missense_variant	c.2686G>C	p.Asp896His	9/35	MODERATE	COSM458078;COSM458079
ATRX	chrX	77693893	77693893	frameshift_variant	c.415delG	p.Asp139MetfsTer14	6/35	HIGH	COSM458088;COSM458089;COSM5198837
ATRX	chrX	77682269	77682269	missense_variant	c.2987C>T	p.Ser996Leu	9/35	MODERATE
ATRX	chrX	77683289	77683289	missense_variant	c.1967C>T	p.Ser656Phe	9/35	MODERATE	COSM458080;COSM458081
ATRX	chrX	77682827	77682827	missense_variant	c.2429C>A	p.Thr810Asn	9/35	MODERATE
ATRX	chrX	77634615	77634615	missense_variant	c.4788G>A	p.Met1596Ile	17/35	MODERATE	COSM458072;COSM458073
ATRX	chrX	77656622	77656622	missense_variant	c.4152T>A	p.Phe1384Leu	13/35	MODERATE	COSM458074;COSM458075
ATRX	chrX	77684516	77684516	missense_variant	c.740A>G	p.Asn247Ser	9/35	MODERATE	COSM458084;COSM458085
ATRX	chrX	77523352	77523352	missense_variant	c.6749G>A	p.Gly2250Glu	31/35	MODERATE
ATRX	chrX	77682999	77682999	missense_variant	c.2257G>A	p.Asp753Asn	9/35	MODERATE	COSM6022125;COSM6022126
ATRX	chrX	77682469	77682469	missense_variant	c.2787G>C	p.Glu929Asp	9/35	MODERATE	COSM3845403;COSM3845404
ATRX	chrX	77717140	77717140	missense_variant	c.124C>G	p.Gln42Glu	2/35	MODERATE	COSM3845415;COSM3845416;COSM3845417
ATRX	chrX	77697625	77697625	missense_variant	c.200C>T	p.Ser67Phe	4/35	MODERATE
ATRX	chrX	77620494	77620494	stop_gained	c.5173A>T	p.Lys1725Ter	20/35	HIGH
ATRX	chrX	77593723	77593723	missense_variant	c.6083G>C	p.Arg2028Pro	26/35	MODERATE	COSM458071;COSM85987
ATRX	chrX	77676296	77676296	missense_variant;splice_region_variant	c.3739G>C	p.Asp1247His	10/35	MODERATE	COSM3845399;COSM3845400
ATRX	chrX	77717163	77717163	missense_variant	c.101C>T	p.Ser34Phe	2/35	MODERATE
ATRX	chrX	77636050	77636050	stop_gained	c.4564G>T	p.Glu1522Ter	16/35	HIGH	COSM3845397;COSM3845398
ATRX	chrX	77681864	77681864	missense_variant	c.3392G>T	p.Arg1131Ile	9/35	MODERATE	COSM1469471;COSM1469472
ATRX	chrX	77682095	77682095	missense_variant	c.3161C>T	p.Ser1054Phe	9/35	MODERATE	COSM3845401;COSM3845402
ATRX	chrX	77682358	77682358	missense_variant	c.2898G>T	p.Glu966Asp	9/35	MODERATE
ATRX	chrX	77683451	77683451	missense_variant	c.1805G>A	p.Gly602Asp	9/35	MODERATE	COSM3845411;COSM3845412
ATRX	chrX	77684022	77684022	missense_variant	c.1234G>T	p.Asp412Tyr	9/35	MODERATE	COSM3845413;COSM3845414
ATRX	chrX	77520894	77520895	stop_gained;protein_altering_variant	c.7093_7094insGGTAGTTAC	p.Ser2365delinsTrpTerLeuPro	34/35	HIGH
ATRX	chrX	77693907	77693907	missense_variant	c.401T>C	p.Leu134Pro	6/35	MODERATE
ATRX	chrX	77683100	77683100	missense_variant	c.2156C>G	p.Ser719Cys	9/35	MODERATE	COSM3845409;COSM3845410
ATRX	chrX	77682736	77682737	frameshift_variant	c.2519_2520delGA	p.Arg840AsnfsTer8	9/35	HIGH	COSM5200989;COSM5200990
ATRX	chrX	77717245	77717245	splice_acceptor_variant	c.21-2delA			HIGH
ATRX	chrX	77683148	77683148	missense_variant	c.2108C>G	p.Ser703Cys	9/35	MODERATE
BAP1	chr3	52406327	52406327	missense_variant	c.709C>T	p.Arg237Cys	9/17	MODERATE	COSM1245946
BAP1	chr3	52406848	52406849	frameshift_variant	c.639dupT	p.Ile214TyrfsTer29	8/17	HIGH	COSM5834715
BAP1	chr3	52403147	52403147	stop_gained	c.1881C>G	p.Tyr627Ter	14/17	HIGH	COSM480282
BAP1	chr3	52408584	52408584	missense_variant	c.145C>G	p.Leu49Val	4/17	MODERATE	COSM446833
BAP1	chr3	52408595	52408595	missense_variant	c.134G>A	p.Gly45Glu	4/17	MODERATE	COSM3824312
BAP1	chr3	52403854	52403854	missense_variant	c.1291G>A	p.Gly431Ser	13/17	MODERATE	COSM3824310
BAP1	chr3	52402623	52402648	frameshift_variant	c.2010_2035delCTACGATGAGTTCATCTGCACCTTTA	p.Tyr671LeufsTer37	16/17	HIGH
BAP1	chr3	52404508	52404508	missense_variant	c.1195G>A	p.Asp399Asn	12/17	MODERATE	COSM1046994
BAP1	chr3	52403449	52403449	missense_variant	c.1696G>A	p.Glu566Lys	13/17	MODERATE	COSM3824309
BAP1	chr3	52406889	52406889	missense_variant	c.599A>G	p.Glu200Gly	8/17	MODERATE
BAP1	chr3	52408056	52408056	missense_variant	c.277A>G	p.Thr93Ala	5/17	MODERATE	COSM3824311
BAP1	chr3	52408598	52408598	missense_variant	c.131A>G	p.Tyr44Cys	4/17	MODERATE
BLM	chr15	90811385	90811385	missense_variant	c.4055C>T	p.Ser1352Phe	21/22	MODERATE	COSM434547
BLM	chr15	90809224	90809224	missense_variant	c.3839C>T	p.Ser1280Leu	20/22	MODERATE	COSM434546
BLM	chr15	90762993	90762993	missense_variant	c.1910G>T	p.Arg637Ile	8/22	MODERATE	COSM3817062
BLM	chr15	90798290	90798290	missense_variant	c.3311G>A	p.Gly1104Asp	17/22	MODERATE
BLM	chr15	90749953	90749953	missense_variant	c.685G>A	p.Glu229Lys	3/22	MODERATE	COSM434540
BLM	chr15	90749962	90749962	missense_variant	c.694A>T	p.Ser232Cys	3/22	MODERATE
BLM	chr15	90803563	90803563	missense_variant	c.3401G>A	p.Gly1134Glu	18/22	MODERATE
BLM	chr15	90761066	90761066	missense_variant	c.1693G>A	p.Asp565Asn	7/22	MODERATE	COSM434542
BLM	chr15	90761138	90761138	stop_gained	c.1765G>T	p.Glu589Ter	7/22	HIGH	COSM434543
BLM	chr15	90747435	90747435	missense_variant	c.43C>T	p.Arg15Cys	2/22	MODERATE
BLM	chr15	90769158	90769158	missense_variant	c.2333C>T	p.Ser778Phe	11/22	MODERATE
BLM	chr15	90798302	90798302	missense_variant	c.3323G>C	p.Arg1108Thr	17/22	MODERATE
BLM	chr15	90803543	90803543	missense_variant	c.3381G>T	p.Gln1127His	18/22	MODERATE	COSM434545
BLM	chr15	90811252	90811279	frameshift_variant	c.3922_3949delGGAAGAAGTGCCGCTGAGGAGCTCGACG	p.Gly1308ArgfsTer89	21/22	HIGH
BLM	chr15	90749818	90749818	missense_variant	c.550C>G	p.Gln184Glu	3/22	MODERATE	COSM3817059
BLM	chr15	90749491	90749491	missense_variant	c.223G>A	p.Glu75Lys	3/22	MODERATE
BLM	chr15	90811288	90811288	missense_variant	c.3958C>T	p.Pro1320Ser	21/22	MODERATE	COSM3817064
BRCA1	chr17	43071182	43071182	missense_variant	c.4732G>C	p.Asp1578His	15/23	MODERATE
BRCA1	chr17	43092822	43092822	frameshift_variant	c.2709delT	p.Cys903TrpfsTer97	10/23	HIGH
BRCA1	chr17	43047678	43047678	missense_variant	c.5432A>T	p.Gln1811Leu	22/23	MODERATE
BRCA1	chr17	43094435	43094435	missense_variant	c.1096G>A	p.Asp366Asn	10/23	MODERATE	COSM3819701;COSM3819702
BRCA1	chr17	43093467	43093470	frameshift_variant	c.2061_2064delGACA	p.Thr688ValfsTer12	10/23	HIGH
BRCA1	chr17	43124016	43124016	splice_donor_variant	c.80+1G>A			HIGH
BRCA1	chr17	43082539	43082539	stop_gained	c.4222C>T	p.Gln1408Ter	12/23	HIGH
BRCA1	chr17	43124091	43124091	missense_variant	c.6T>A	p.Asp2Glu	2/23	MODERATE
BRCA1	chr17	43071239	43071239	splice_acceptor_variant	c.4676-1G>A			HIGH	COSM3675519;COSM436664
BRCA1	chr17	43071073	43071073	frameshift_variant	c.4841delC	p.Pro1614GlnfsTer19	15/23	HIGH	COSM5226791;COSM5226792
BRCA1	chr17	43091501	43091501	missense_variant	c.4030G>C	p.Asp1344His	10/23	MODERATE	COSM436665;COSM4814568
BRCA1	chr17	43093373	43093373	stop_gained	c.2158G>T	p.Glu720Ter	10/23	HIGH	COSM3819699;COSM3819700
BRCA1	chr17	43124072	43124072	missense_variant	c.25G>C	p.Glu9Gln	2/23	MODERATE	COSM1479616;COSM4813866
BRCA1	chr17	43094717	43094717	stop_gained	c.814G>T	p.Glu272Ter	10/23	HIGH
BRCA1	chr17	43092239	43092239	missense_variant	c.3292C>A	p.Leu1098Ile	10/23	MODERATE	COSM3517882;COSM3517883
BRCA1	chr17	43124030	43124030	frameshift_variant	c.67delG	p.Glu23SerfsTer8	2/23	HIGH
BRCA1	chr17	43104148	43104148	stop_gained	c.415C>T	p.Gln139Ter	6/23	HIGH
BRCA1	chr17	43092451	43092451	missense_variant	c.3080G>T	p.Ser1027Ile	10/23	MODERATE	COSM1479613;COSM4814827
BRCA1	chr17	43104922	43104922	missense_variant	c.247G>T	p.Val83Phe	5/23	MODERATE
BRCA1	chr17	43092787	43092787	missense_variant	c.2744C>G	p.Ser915Cys	10/23	MODERATE
BRCA1	chr17	43092731	43092731	stop_gained	c.2800C>T	p.Gln934Ter	10/23	HIGH
BRCA1	chr17	43082506	43082506	missense_variant	c.4255G>A	p.Glu1419Lys	12/23	MODERATE
BRCA1	chr17	43049164	43049164	missense_variant	c.5363G>T	p.Gly1788Val	21/23	MODERATE	COSM436662;COSM4813907
BRCA2	chr13	32362665	32362665	missense_variant	c.7948G>C	p.Glu2650Gln	17/27	MODERATE	COSM432316;COSM432317
BRCA2	chr13	32333057	32333057	missense_variant	c.1579C>A	p.Pro527Thr	10/27	MODERATE
BRCA2	chr13	32398424	32398424	missense_variant	c.9911G>C	p.Cys3304Ser	27/27	MODERATE	COSM432322;COSM432323
BRCA2	chr13	32396919	32396919	missense_variant	c.9523G>A	p.Glu3175Lys	26/27	MODERATE
BRCA2	chr13	32357930	32357930	splice_donor_variant	c.7805+1G>A			HIGH	COSM432314;COSM432315
BRCA2	chr13	32338418	32338418	missense_variant	c.4063G>T	p.Asp1355Tyr	11/27	MODERATE	COSM432310;COSM432311
BRCA2	chr13	32340248	32340248	frameshift_variant	c.5893delC	p.Leu1965PhefsTer39	11/27	HIGH	COSM5224320;COSM5224321
BRCA2	chr13	32379339	32379339	stop_gained	c.8777T>G	p.Leu2926Ter	22/27	HIGH	COSM432318;COSM432319
BRCA2	chr13	32336991	32336991	missense_variant	c.2636C>T	p.Ser879Phe	11/27	MODERATE	COSM3813720;COSM3813721
BRCA2	chr13	32397012	32397012	missense_variant	c.9616C>G	p.Gln3206Glu	26/27	MODERATE
BRCA2	chr13	32337827	32337827	missense_variant	c.3472G>C	p.Glu1158Gln	11/27	MODERATE	COSM1477193;COSM1477194
BRCA2	chr13	32337928	32337928	missense_variant	c.3573G>C	p.Lys1191Asn	11/27	MODERATE	COSM1477195;COSM1477196
BRCA2	chr13	32396925	32396925	missense_variant	c.9529G>C	p.Glu3177Gln	26/27	MODERATE	COSM432320;COSM432321
BRCA2	chr13	32340801	32340801	frameshift_variant	c.6447delT	p.Val2151PhefsTer17	11/27	HIGH
BRCA2	chr13	32333272	32333276	frameshift_variant	c.1796_1800delCTTAT	p.Ser599Ter	10/27	HIGH
BRCA2	chr13	32336414	32336414	missense_variant	c.2059G>C	p.Asp687His	11/27	MODERATE	COSM3813718;COSM3813719
BRCA2	chr13	32337452	32337452	missense_variant	c.3097G>C	p.Asp1033His	11/27	MODERATE	COSM3813722;COSM3813723
BRCA2	chr13	32339291	32339291	frameshift_variant	c.4936delG	p.Glu1646LysfsTer24	11/27	HIGH
BRCA2	chr13	32337309	32337309	missense_variant	c.2954A>T	p.Lys985Ile	11/27	MODERATE
BRCA2	chr13	32398537	32398537	missense_variant	c.10024G>A	p.Glu3342Lys	27/27	MODERATE	COSM1677595;COSM1677596
BRCA2	chr13	32340878	32340878	missense_variant	c.6523G>C	p.Glu2175Gln	11/27	MODERATE	COSM3813724;COSM3813725
BRCA2	chr13	32333264	32333264	missense_variant	c.1786G>A	p.Asp596Asn	10/27	MODERATE
BRCA2	chr13	32338851	32338851	missense_variant	c.4496C>T	p.Thr1499Ile	11/27	MODERATE
BRCA2	chr13	32354938	32354939	stop_gained;frameshift_variant	c.7085_7086insATACCTTTTTTAAA	p.Glu2364LeufsTer3	14/27	HIGH
BRCA2	chr13	32346895	32346895	missense_variant;splice_region_variant	c.7006C>T	p.Arg2336Cys	13/27	MODERATE	COSM432312;COSM432313
BRCA2	chr13	32398437	32398437	stop_gained	c.9924C>G	p.Tyr3308Ter	27/27	HIGH
BRCA2	chr13	32332281	32332305	frameshift_variant	c.806_830delCATCAGGGAATTCATTTAAAGTAAA	p.Thr269IlefsTer15	10/27	HIGH
BRIP1	chr17	61744540	61744540	missense_variant	c.2149C>G	p.Leu717Val	15/20	MODERATE	COSM1479823;COSM437067
BRIP1	chr17	61744592	61744592	splice_acceptor_variant	c.2098-1G>C			HIGH	COSM1479824;COSM437068
BRIP1	chr17	61686060	61686060	missense_variant	c.2681T>A	p.Val894Glu	19/20	MODERATE
BRIP1	chr17	61799179	61799179	missense_variant	c.1261G>A	p.Glu421Lys	9/20	MODERATE
BRIP1	chr17	61849236	61849236	missense_variant	c.400C>G	p.Leu134Val	5/20	MODERATE	COSM3820131;COSM3820132
BRIP1	chr17	61784328	61784328	stop_gained	c.1570C>T	p.Gln524Ter	11/20	HIGH
BRIP1	chr17	61799179	61799179	missense_variant	c.1261G>C	p.Glu421Gln	9/20	MODERATE	COSM1134054;COSM437070
BRIP1	chr17	61685941	61685941	missense_variant	c.2800T>G	p.Phe934Val	19/20	MODERATE	COSM2793757;COSM2793758
BRIP1	chr17	61793713	61793713	missense_variant	c.1357G>A	p.Ala453Thr	10/20	MODERATE	COSM1153123;COSM982294
BRIP1	chr17	61684036	61684037	frameshift_variant	c.3009_3010insGAATTCCATTCAACTTTGTATCTATGCAATCCTC	p.Ser1004GlufsTer14	20/20	HIGH
BRIP1	chr17	61857108	61857108	missense_variant	c.329A>T	p.Tyr110Phe	4/20	MODERATE
BRIP1	chr17	61686003	61686003	missense_variant	c.2738C>T	p.Ser913Phe	19/20	MODERATE	COSM1479820;COSM437063
CHEK1	chr11	125626790	125626790	missense_variant	c.22G>A	p.Asp8Asn	2/14	MODERATE	COSM3808717
CHEK1	chr11	125653806	125653806	missense_variant	c.1294G>A	p.Glu432Lys	12/14	MODERATE
CHEK2	chr22	28710025	28710025	missense_variant	c.827T>A	p.Ile276Asn	7/15	MODERATE
CHEK2	chr22	28696960	28696960	missense_variant	c.1036C>T	p.Arg346Cys	10/15	MODERATE	COSM444827;COSM5834103
CHEK2	chr22	28734517	28734517	stop_gained	c.205C>T	p.Gln69Ter	2/15	HIGH
CHEK2	chr22	28699924	28699924	missense_variant	c.922G>C	p.Glu308Gln	9/15	MODERATE	COSM1484132;COSM5834104
CHEK2	chr22	28734493	28734493	missense_variant	c.229G>C	p.Asp77His	2/15	MODERATE	COSM3842389;COSM3842390;COSM5834106
CHEK2	chr22	28695783	28695783	missense_variant	c.1186C>G	p.Leu396Val	11/15	MODERATE	COSM3842388;COSM5834102
CHEK2	chr22	28719469	28719469	missense_variant	c.609T>G	p.Asp203Glu	5/15	MODERATE	COSM444828;COSM5834105
FANCA	chr16	89748757	89748757	missense_variant	c.3250C>T	p.Arg1084Cys	33/43	MODERATE	COSM197868
FANCA	chr16	89815911	89815911	missense_variant	c.155G>T	p.Arg52Leu	2/43	MODERATE	COSM1479183
FANCA	chr16	89749812	89749812	missense_variant	c.3157C>T	p.Arg1053Cys	32/43	MODERATE
FANCA	chr16	89752161	89752161	missense_variant	c.3043G>A	p.Glu1015Lys	31/43	MODERATE	COSM435948
FANCA	chr16	89810727	89810727	missense_variant	c.502C>G	p.Gln168Glu	5/43	MODERATE	COSM435951
FANCA	chr16	89771749	89771749	missense_variant	c.2080G>T	p.Asp694Tyr	23/43	MODERATE	COSM3818746
FANCA	chr16	89762010	89762010	missense_variant	c.2791G>C	p.Asp931His	29/43	MODERATE	COSM3818745
FANCA	chr16	89815954	89815954	missense_variant	c.112G>A	p.Glu38Lys	2/43	MODERATE	COSM3818747
FANCD2	chr3	10073257	10073257	missense_variant	c.2610G>T	p.Arg870Ser	28/44	MODERATE	COSM3845669;COSM3845670
FANCD2	chr3	10065890	10065890	stop_gained	c.2296G>T	p.Glu766Ter	25/44	HIGH	COSM1484374;COSM445217
FANCD2	chr3	10072903	10072903	missense_variant	c.2527T>A	p.Phe843Ile	27/44	MODERATE	COSM3845667;COSM3845668
FANCD2	chr3	10085910	10085911	frameshift_variant	c.3325dupG	p.Glu1109GlyfsTer64	33/44	HIGH
FANCD2	chr3	10078135	10078135	missense_variant	c.2914C>T	p.Leu972Phe	30/44	MODERATE	COSM3845671;COSM3845672
FANCD2	chr3	10065417	10065417	missense_variant	c.2192C>T	p.Ala731Val	24/44	MODERATE	COSM1484373;COSM445216
FANCD2	chr3	10096429	10096429	missense_variant	c.4142G>C	p.Arg1381Thr	42/44	MODERATE	COSM4390880;COSM4390881
FANCD2	chr3	10047944	10047944	missense_variant	c.1306C>G	p.Leu436Val	16/44	MODERATE
FANCD2	chr3	10087198	10087198	missense_variant	c.3400C>G	p.Leu1134Val	34/44	MODERATE
FANCD2	chr3	10047956	10047956	stop_gained	c.1318C>T	p.Gln440Ter	16/44	HIGH	COSM1484368;COSM1484369
FANCD2	chr3	10064802	10064802	missense_variant	c.2095C>T	p.Leu699Phe	23/44	MODERATE	COSM1484372;COSM445215
FANCE	chr6	35456196	35456196	missense_variant	c.698G>A	p.Arg233Lys	2/10	MODERATE	COSM451345
FANCE	chr6	35455985	35455985	missense_variant	c.487C>G	p.Gln163Glu	2/10	MODERATE	COSM1487693
FANCE	chr6	35455811	35455811	missense_variant	c.313G>A	p.Val105Ile	2/10	MODERATE	COSM379380
FANCF	chr11	22624739	22624739	missense_variant	c.1072G>A	p.Ala358Thr	1/1	MODERATE
FANCF	chr11	22625252	22625252	missense_variant	c.559A>T	p.Arg187Trp	1/1	MODERATE	COSM428847
FANCF	chr11	22624930	22624931	frameshift_variant	c.880dupT	p.Trp294LeufsTer5	1/1	HIGH	COSM5225390
FANCG	chr9	35077302	35077302	missense_variant	c.608T>C	p.Leu203Ser	5/14	MODERATE	COSM3848452
FANCG	chr9	35078185	35078185	missense_variant	c.466C>G	p.Leu156Val	4/14	MODERATE	COSM455893
FANCG	chr9	35074435	35074435	missense_variant	c.1696G>A	p.Glu566Lys	13/14	MODERATE	COSM3848450
FANCL	chr2	58229817	58229817	missense_variant	c.213A>T	p.Gln71His	3/14	MODERATE	COSM443058
FANCL	chr2	58229875	58229875	splice_acceptor_variant	c.156-1G>C			HIGH	COSM3839743
NBN	chr8	89971237	89971237	missense_variant	c.638C>T	p.Ser213Leu	6/16	MODERATE	COSM3835108
NBN	chr8	89953471	89953471	missense_variant	c.1618C>A	p.His540Asn	11/16	MODERATE	COSM3835107
NBN	chr8	89943300	89943301	stop_gained;inframe_insertion	c.2136_2137insTAGGCAAATAATATAAAAGGGGAA	p.His712_Ala713insTer	14/16	HIGH
NBN	chr8	89971282	89971282	missense_variant	c.593C>A	p.Pro198Gln	6/16	MODERATE
NBN	chr8	89953471	89953471	missense_variant	c.1618C>T	p.His540Tyr	11/16	MODERATE	COSM3651644
NBN	chr8	89953261	89953261	missense_variant	c.1828G>A	p.Glu610Lys	11/16	MODERATE	COSM3835106
PALB2	chr16	23623054	23623054	missense_variant	c.2911G>C	p.Gly971Arg	9/13	MODERATE	COSM3817570
PALB2	chr16	23603584	23603584	stop_gained	c.3436C>T	p.Gln1146Ter	13/13	HIGH	COSM1478672
PALB2	chr16	23635405	23635405	missense_variant	c.1141C>G	p.Leu381Val	4/13	MODERATE
PALB2	chr16	23635846	23635846	missense_variant	c.700G>A	p.Asp234Asn	4/13	MODERATE	COSM3817573
PALB2	chr16	23636202	23636202	missense_variant	c.344G>A	p.Gly115Glu	4/13	MODERATE	COSM3817575
PALB2	chr16	23635944	23635944	missense_variant	c.602G>A	p.Ser201Asn	4/13	MODERATE	COSM3817574
RAD50	chr5	132640787	132640788	stop_gained;frameshift_variant	c.3734_3735insGCCAGCATAGTCCTTA	p.Ala1246ProfsTer3	24/25	HIGH
RAD50	chr5	132588737	132588737	missense_variant	c.1102G>C	p.Asp368His	8/25	MODERATE
RAD50	chr5	132589715	132589715	missense_variant	c.1330G>A	p.Glu444Lys	9/25	MODERATE	COSM448570;COSM448571
RAD50	chr5	132588719	132588719	missense_variant	c.1084G>C	p.Glu362Gln	8/25	MODERATE	COSM3826722;COSM3826723
RAD50	chr5	132595662	132595662	missense_variant	c.2059G>T	p.Val687Phe	13/25	MODERATE
RAD50	chr5	132587678	132587678	missense_variant	c.873G>T	p.Glu291Asp	6/25	MODERATE	COSM257847;COSM257848
RAD50	chr5	132618111	132618111	missense_variant	c.3206G>T	p.Arg1069Ile	21/25	MODERATE	COSM1060693;COSM1060694
RAD50	chr5	132609379	132609380	frameshift_variant	c.3019_3020insTCCCTTTCTCACCT	p.Asp1007ValfsTer23	19/25	HIGH
RAD50	chr5	132591375	132591375	missense_variant	c.1604G>A	p.Arg535His	10/25	MODERATE
RAD50	chr5	132591261	132591261	missense_variant	c.1490T>C	p.Val497Ala	10/25	MODERATE	COSM448572;COSM448573
RAD51	chr15	40729513	40729513	missense_variant	c.653T>G	p.Leu218Arg	8/10	MODERATE	COSM433801
RAD51	chr15	40706209	40706209	missense_variant	c.258C>A	p.Phe86Leu	4/10	MODERATE	COSM1478082
RAD51B	chr14	67865001	67865003	splice_acceptor_variant;coding_sequence_variant	c.316-2_316delAGA		5/11	HIGH
RAD51B	chr14	67825568	67825568	missense_variant	c.189G>T	p.Lys63Asn	3/11	MODERATE	COSM1477721;COSM1477722;COSM1477723;COSM5231119
RAD51B	chr14	67887199	67887199	missense_variant	c.751A>G	p.Ile251Val	7/11	MODERATE	COSM3815168;COSM3815169;COSM3815170;COSM5206154
WRN	chr8	31076197	31076197	missense_variant	c.749T>G	p.Met250Arg	8/35	MODERATE
WRN	chr8	31143616	31143616	frameshift_variant	c.3382delA	p.Ser1128ValfsTer34	28/35	HIGH	COSM1456673
WRN	chr8	31111786	31111786	missense_variant	c.2260C>G	p.Leu754Val	19/35	MODERATE	COSM3834592
WRN	chr8	31100855	31100855	missense_variant	c.1988C>T	p.Thr663Met	18/35	MODERATE	COSM1489240
WRN	chr8	31083764	31083764	missense_variant	c.1335A>C	p.Glu445Asp	10/35	MODERATE	COSM3834590
WRN	chr8	31085231	31085231	missense_variant	c.1416A>C	p.Glu472Asp	11/35	MODERATE
WRN	chr8	31087819	31087819	missense_variant	c.1475C>A	p.Ser492Tyr	12/35	MODERATE
WRN	chr8	31111648	31111648	missense_variant	c.2122T>G	p.Ser708Ala	19/35	MODERATE	COSM3834591
WRN	chr8	31096809	31096809	missense_variant	c.1940C>T	p.Ser647Leu	17/35	MODERATE	COSM454464
